# Supplementary material for: MYO5B mutations in pheochromocytoma/paraganglioma promote cancer progression
Source: PLoS Genet. 2020 Jun 8;16(6):e1008803. doi: 10.1371/journal.pgen.1008803 (PMC7329139; doi:10.1371/journal.pgen.1008803)
Supplement: S5 Table — Average expression values (log2-transformed) from microarray mRNA differential expression analysis of three MYO5B mutants in SK-N-AS cells; MUT 1(p.L587P), MUT 2 (p.G1611S), and MUT 3 (p.R1641C) compared to wild type (WT) MYO5B. Calculations are based on measures from two trials and three time points of proliferation (SK-N-AS passages p23 and p30 for time point 48h and 72h, and one replicated SK-N-AS p23 trial at 24h). t-statistic (t), significance (P.Value, and adj.p) and fold change (FC) from the MUTvsWT group comparisons are presented per mutation and time point. Only the top -ranked genes, i.e. present in at least 2 time points for at least 2 mutants, or at least 1 time point for 3 mutants, are listed in the table (see S1 File for details). (XLSX) [file pgen.1008803.s008.xlsx]

## Sheet: S5_Table
S5 Table. Top-ranked differentially expressed genes from microarray expression analysis of three MYO5B mutants
Upregulated genes
Gene.Symbol	selected for qPCR	type.mut1	type.mut2	type.mut3	ave.logFC	ave.logFC.mut1	ave.logFC.mut2	ave.logFC.mut3	logFC.mut1.24h	AveExpr.mut1.24h	t.mut1.24h	P.value.mut1.24h	adj.p.mut1.24h	top.mut1.24h	logFC.mut1.48h	AveExpr.mut1.48h	t.mut1.48h	P.value.mut1.48h	adj.p.mut1.48h	top.mut1.48h	logFC.mut1.72h	AveExpr.mut1.72h	t.mut1.72h	P.value.mut1.72h	adj.p.mut1.72h	top.mut1.72h	logFC.mut2.24h	AveExpr.mut2.24h	t.mut2.24h	P.value.mut2.24h	adj.p.mut2.24h	top.mut2.24h	logFC.mut2.48h	AveExpr.mut2.48h	t.mut2.48h	P.value.mut2.48h	adj.p.mut2.48h	top.mut2.48h	logFC.mut2.72h	AveExpr.mut2.72h	t.mut2.72h	P.value.mut2.72h	adj.p.mut2.72h	top.mut2.72h	logFC.mut3.24h	AveExpr.mut3.24h	t.mut3.24h	P.value.mut3.24h	adj.p.mut3.24h
ACSS3	yes	2	1	NA	0.805771	1.26038	1.24687	-0.0899289	1.41817	6.27617	9.53278	2.05772e-05	0.0236901	yes	1.14844	6.82865	6.84226	0.000483383	0.119552	yes	1.21452	6.83155	8.58694	6.12238e-05	0.0551627	no	1.43224	6.28321	9.44606	1.23723e-05	0.0170927	yes	1.0304	6.76963	6.08336	0.00126549	0.931517	yes	1.27796	6.86327	6.54841	0.000400933	0.686282	yes	0.257245	5.69571	0.991634	0.35183	0.984965
ADAMTS4	yes	3	7	3	0.60471	0.846766	0.527324	0.44004	0.864053	7.82505	4.42432	0.00268485	0.184882	yes	0.609517	8.0688	2.96254	0.0252625	0.433493	no	1.06673	8.16447	6.16265	0.000480045	0.082844	yes	0.37396	7.58	2.01301	0.0786626	0.655401	no	0.444416	7.98625	1.95738	0.102774	0.997932	no	0.763596	8.0129	3.91255	0.00645491	0.987174	yes	0.580946	7.6835	3.13371	0.0148298	0.746753
AKR1E2	yes	1	2	NA	0.719092	1.52258	0.539722	0.094971	1.37979	6.20474	7.11953	0.000146947	0.052503	yes	1.78718	5.71221	10.4045	4.68017e-05	0.0844736	yes	1.40077	5.77972	9.97617	2.32088e-05	0.0432711	yes	0.529746	5.77971	3.77534	0.00535562	0.353454	yes	0.847264	5.24225	4.86893	0.00361941	0.997932	yes	0.242157	5.20042	1.0643	0.324393	0.987174	no	-0.0257029	5.50199	-0.179581	0.862167	0.996808
ARMCX2	yes	1	1	1	1.32949	1.32922	1.11617	1.54308	1.24193	8.08025	7.00248	0.000163764	0.0559195	yes	1.45731	7.95958	9.15883	9.65248e-05	0.0892554	yes	1.28843	7.99604	8.67142	5.75022e-05	0.0541644	yes	0.728502	7.82353	4.04297	0.00366696	0.298002	yes	1.39864	7.93025	8.9381	0.000183274	0.529248	yes	1.22136	7.9625	5.70389	0.000886123	0.765131	yes	1.40146	8.16001	7.90948	6.21929e-05	0.08385
ATP8A1	yes	5	5	5	0.823223	1.22153	0.622945	0.62519	1.04869	7.08812	4.58215	0.0022051	0.176614	yes	1.1502	7.46304	3.68832	0.0102672	0.315595	no	1.46571	7.60531	5.01612	0.00158254	0.126621	no	0.941092	7.03433	3.88287	0.00459385	0.328245	yes	0.356791	7.06634	0.798067	0.458107	0.997932	no	0.570951	7.15793	1.52723	0.17288	0.987174	no	0.70731	6.91744	3.16927	0.0140763	0.736339
CCDC85A	no	5	5	5	0.574958	0.938036	0.367469	0.41937	1.2556	5.77039	7.30445	0.000124172	0.0476521	yes	1.03217	5.04283	4.36443	0.00477098	0.251297	no	0.526339	5.00208	2.12359	0.0717301	0.466566	no	0.592259	5.43872	3.36424	0.00977022	0.425268	yes	0.465236	4.75937	1.49971	0.189105	0.997932	no	0.0449132	4.76137	0.152389	0.883411	0.998555	no	0.797797	5.54149	3.46193	0.00921946	0.668212
CORIN	yes	1	1	2	0.99225	1.11337	1.42617	0.437208	1.19377	7.54937	7.31434	0.000123069	0.0476521	yes	0.961871	7.61686	5.11698	0.00219825	0.202463	yes	1.18447	7.29086	4.92316	0.00175651	0.132634	yes	1.78482	7.84489	10.8495	4.36274e-06	0.00753408	yes	1.24	7.75592	5.56653	0.00193836	0.931517	yes	1.2537	7.32547	3.24846	0.0151874	0.987174	yes	0.608192	7.25658	3.83575	0.00546147	0.586045
FILIP1L	yes	2	5	5	0.878461	1.18026	0.689832	0.765296	1.32895	8.93629	7.5416	0.000100537	0.043405	yes	1.08341	8.75835	8.55744	0.000141337	0.0892554	yes	1.12841	8.32988	6.24059	0.000445242	0.0808183	no	1.00902	8.77632	5.85417	0.000371042	0.0961137	yes	0.435434	8.43436	1.4981	0.18951	0.997932	no	0.625043	8.07819	1.90537	0.100738	0.987174	no	0.761007	8.65232	4.42408	0.00249669	0.453386
FLT1	yes	5	5	2	0.911116	0.986285	0.637555	1.10951	0.93933	9.67213	4.88342	0.00152978	0.154467	yes	0.929525	9.62603	6.29915	0.00075215	0.141901	no	1.09	9.04142	6.10712	0.000506704	0.0840034	no	1.34862	9.87678	7.48082	6.80273e-05	0.0440541	yes	0.295764	9.30915	0.553879	0.601574	0.997932	no	0.268283	8.63056	0.408917	0.695479	0.993393	no	1.2675	9.83622	6.98048	0.00014519	0.115722
FRMD3	yes	1	5	5	1.07056	1.55427	0.891949	0.765468	1.55441	8.04378	7.17115	0.00014015	0.0509532	yes	1.50467	7.61223	8.61785	0.000135883	0.0892554	yes	1.60371	7.33778	7.42366	0.00015374	0.0601124	yes	1.16765	7.8504	5.51636	0.000549322	0.125595	yes	0.63422	7.177	1.90632	0.110013	0.997932	no	0.873976	6.97291	2.39814	0.0495194	0.987174	no	0.751388	7.64227	3.38944	0.0102277	0.687294
GALNT13	yes	1	2	5	1.51049	2.05093	1.59922	0.88131	1.95664	7.38098	10.2638	1.23348e-05	0.0196626	yes	1.96591	7.28165	6.18722	0.000826945	0.151653	yes	2.23024	7.36849	6.81821	0.000260255	0.0709639	yes	1.99949	7.4024	10.5144	5.53339e-06	0.00819061	yes	1.35889	6.97815	2.40441	0.0570392	0.997932	yes	1.43928	6.97301	3.29445	0.0142836	0.987174	no	0.911448	6.85838	4.89167	0.0013901	0.384696
GCG	yes	2	2	1	2.45064	2.2596	2.50216	2.59015	1.67417	9.47012	9.26665	2.50034e-05	0.0259072	yes	2.19218	9.22036	5.47195	0.00156566	0.181038	yes	2.91244	9.35798	4.01871	0.00517202	0.204197	no	2.85551	10.0608	15.8743	2.30673e-07	0.00153474	yes	2.03962	9.14408	2.11357	0.0835214	0.997932	yes	2.61136	9.20744	2.36328	0.0520568	0.987174	no	2.04269	9.65438	10.5926	7.9551e-06	0.0468676
INSM2	yes	1	2	1	1.84189	1.9713	2.01863	1.53573	1.4904	6.7969	10.2876	1.21372e-05	0.0196626	yes	1.83625	6.91931	7.6959	0.000254679	0.107709	yes	2.58724	7.07246	7.55735	0.000137505	0.0601124	yes	2.26916	7.18628	15.8435	2.34202e-07	0.00153474	yes	1.62111	6.81174	2.85806	0.0320777	0.997932	yes	2.16563	6.86165	3.21491	0.0158856	0.987174	no	1.18345	6.64343	8.15507	5.03721e-05	0.080297
LPAR1	no	5	5	5	0.444196	0.626442	0.434445	0.271701	0.72628	8.41804	4.98402	0.0013579	0.147329	yes	0.504086	8.83957	1.50148	0.184011	0.704428	no	0.648961	8.92114	2.73789	0.0292867	0.365496	no	0.711202	8.4105	4.23635	0.00280707	0.265946	yes	0.208649	8.69185	0.739617	0.490078	0.997932	no	0.383485	8.78841	1.94749	0.094799	0.987174	no	0.732102	8.42095	5.01794	0.00119323	0.381542
LRRN3	yes	7	7	7	0.58837	0.847945	0.572858	0.344307	0.662849	8.43888	4.7837	0.00172409	0.158792	no	0.792035	9.04575	5.79304	0.00116715	0.169139	no	1.08895	9.38266	6.91161	0.000239398	0.0700112	yes	0.375257	8.29509	2.63386	0.0298203	0.570802	no	0.59012	8.94479	3.79835	0.0107156	0.997932	no	0.753197	9.21478	3.91667	0.00642208	0.987174	yes	0.304387	8.25965	1.94045	0.0901164	0.969426
PLCL1	yes	1	5	5	0.616736	1.07737	0.415147	0.357693	1.34745	7.15834	6.16292	0.000371855	0.0865838	yes	0.891598	7.32475	6.419	0.000680528	0.137797	yes	0.993058	7.09792	6.24728	0.000442388	0.0808183	yes	1.29555	7.13239	6.76323	0.000138578	0.059828	yes	0.171039	3.44147	1.44223	0.204016	0.997932	no	-0.221152	3.56181	-1.18092	0.278242	0.987174	no	0.726581	6.84791	3.72824	0.0063361	0.627994
POPDC2	yes	3	3	5	0.599833	0.62697	0.629212	0.543319	0.754868	8.15663	5.135	0.00113854	0.134209	yes	0.318608	9.3332	1.24091	0.261047	0.753752	no	0.807433	9.77417	5.40314	0.00103824	0.11071	yes	0.985776	8.27208	6.71823	0.000145169	0.0606345	yes	0.240748	9.29427	0.927587	0.392761	0.997932	no	0.661112	9.70101	3.97999	0.00593969	0.987174	yes	0.830198	8.19429	5.71815	0.000532506	0.239894
ROR2	yes	NA	1	1	0.610046	0.132885	0.888303	0.808949	5.30539e-05	6.60341	0.000341968	0.999736	0.999951	no	-0.103704	6.80764	-0.709333	0.504788	0.86438	no	0.502305	6.87962	2.71445	0.03029	0.368175	no	0.871753	7.03926	5.89673	0.000353522	0.0939234	yes	0.779128	7.24905	5.24701	0.0025612	0.962017	yes	1.01403	7.13548	5.27706	0.00136648	0.987174	yes	0.636441	6.9216	4.24741	0.00314125	0.470027
SCN8A	no	5	5	5	0.262624	0.51741	0.121787	0.148674	0.845075	6.35319	5.04421	0.0012653	0.140972	yes	0.320148	6.20151	1.84081	0.115351	0.646919	no	0.387007	6.14692	2.22034	0.0622193	0.452094	no	0.658328	6.25982	4.13535	0.00322529	0.283133	yes	-0.151062	5.96591	-0.405303	0.700644	0.997932	no	-0.141905	5.88247	-0.475337	0.649799	0.990589	no	0.512301	6.1868	3.08226	0.0159961	0.754428
SEMA3A	yes	5	1	1	1.03013	0.372227	1.44354	1.27462	1.1779	7.31804	6.51656	0.000260752	0.0710996	yes	-0.71612	5.25008	-2.29301	0.0617789	0.569504	no	0.6549	7.33307	3.41688	0.011353	0.281758	no	2.06129	7.75973	11.3521	3.09094e-06	0.00582305	yes	0.980123	7.1747	2.83269	0.0331027	0.997932	yes	1.28922	7.65023	5.85584	0.000763653	0.75358	yes	1.60558	7.53188	9.33181	1.96265e-05	0.0740678
UCP2	yes	1	5	5	0.752608	1.4076	0.376302	0.473918	1.48419	6.78662	7.3394	0.000120327	0.0476521	yes	1.10019	7.59989	3.94691	0.00759602	0.292045	yes	1.63842	7.67941	6.77997	0.000269379	0.0724979	yes	0.742201	6.41562	3.85585	0.00477366	0.332187	yes	0.156669	7.12813	0.741607	0.488964	0.997932	no	0.230037	6.97522	1.59888	0.156241	0.987174	no	0.757938	6.42349	3.83106	0.00549678	0.586045
ZNF426	no	3	3	NA	0.493539	0.830352	0.481482	0.168784	1.23133	6.14912	8.44865	4.69603e-05	0.0354162	yes	0.212659	6.18619	0.710457	0.50414	0.863825	no	1.04707	6.39247	4.90382	0.0017953	0.133261	yes	0.813403	5.94016	5.80002	0.000394732	0.100183	yes	0.0526289	6.10618	0.168678	0.87212	0.999775	no	0.578415	6.15814	2.54661	0.0400666	0.987174	yes	0.417871	5.74239	2.71059	0.0278678	0.83467
Downregulated genes
Gene.Symbol	selected for qPCR	type.mut1	type.mut2	type.mut3	ave.logFC	ave.logFC.mut1	ave.logFC.mut2	ave.logFC.mut3	logFC.mut1.24h	AveExpr.mut1.24h	t.mut1.24h	P.value.mut1.24h	adj.p.mut1.24h	top.mut1.24h	logFC.mut1.48h	AveExpr.mut1.48h	t.mut1.48h	P.value.mut1.48h	adj.p.mut1.48h	top.mut1.48h	logFC.mut1.72h	AveExpr.mut1.72h	t.mut1.72h	P.value.mut1.72h	adj.p.mut1.72h	top.mut1.72h	logFC.mut2.24h	AveExpr.mut2.24h	t.mut2.24h	P.value.mut2.24h	adj.p.mut2.24h	top.mut2.24h	logFC.mut2.48h	AveExpr.mut2.48h	t.mut2.48h	P.value.mut2.48h	adj.p.mut2.48h	top.mut2.48h	logFC.mut2.72h	AveExpr.mut2.72h	t.mut2.72h	P.value.mut2.72h	adj.p.mut2.72h	top.mut2.72h	logFC.mut3.24h	AveExpr.mut3.24h	t.mut3.24h	P.value.mut3.24h	adj.p.mut3.24h
CEMIP	yes	1	1	1	-1.35474	-2.12378	-1.00178	-0.938672	-2.17434	5.49897	-15.6778	6.11006e-07	0.00292581	yes	-2.17566	5.38355	-10.7461	3.8905e-05	0.0819104	yes	-2.02134	5.07919	-10.3373	1.83912e-05	0.0423467	yes	-1.278	5.94714	-8.80457	2.08394e-05	0.0254032	yes	-1.04896	5.9469	-8.31072	0.000266377	0.613348	yes	-0.67837	5.75068	-3.75132	0.0078971	0.987174	yes	-1.03087	6.0707	-7.49296	9.00271e-05	0.0981911
COL4A1	yes	1	5	5	-1.45624	-2.11814	-0.996733	-1.25385	-1.83764	6.98982	-12.4074	3.25302e-06	0.00961844	yes	-2.33695	7.07184	-10.183	5.29156e-05	0.0844736	yes	-2.17984	7.13738	-11.2449	1.05674e-05	0.0423467	yes	-1.07074	7.37327	-6.39982	0.000203016	0.0713069	yes	-0.995155	7.74273	-1.68543	0.147736	0.997932	no	-0.924308	7.76515	-1.46974	0.187404	0.987174	no	-1.49896	7.15915	-10.7327	7.23813e-06	0.0468676
DLX5	yes	1	1	1	-2.13823	-2.08325	-2.329	-2.00243	-1.9613	6.36292	-7.92038	7.25325e-05	0.040767	yes	-2.18906	7.10973	-7.96847	0.000210161	0.103694	yes	-2.09939	7.05511	-8.50683	6.5007e-05	0.0561309	yes	-1.89121	6.39797	-7.62932	5.91004e-05	0.0437407	yes	-2.64896	6.87978	-6.94499	0.00065966	0.929004	yes	-2.44683	6.88139	-10.4229	2.35561e-05	0.244076	yes	-1.79952	6.44382	-8.02323	5.63708e-05	0.0834409
EMB	yes	2	1	2	-0.793331	-0.593934	-0.937385	-0.848674	-0.663521	6.53996	-3.98292	0.00474853	0.232292	yes	-0.725645	6.64759	-4.86804	0.00281613	0.207682	yes	-0.392636	6.73618	-1.38157	0.209994	0.627529	no	-0.719477	6.51198	-3.48015	0.00822822	0.409423	yes	-1.39389	6.31346	-10.3232	8.66797e-05	0.375368	yes	-0.698785	6.58311	-3.40673	0.0123125	0.987174	yes	-0.790892	6.47628	-4.57324	0.00206409	0.434926
EPB41L4A	yes	1	NA	1	-0.762244	-1.01071	-0.0170404	-1.25898	-0.987	3.88141	-5.33978	0.000901044	0.121967	yes	-1.11819	3.84805	-4.75859	0.00314847	0.214952	yes	-0.92693	3.97968	-4.48468	0.00292077	0.162707	yes	-0.450321	4.14975	-1.87692	0.0971099	0.673718	no	0.205268	4.50978	0.486687	0.645383	0.997932	no	0.193932	4.54012	0.612715	0.560474	0.988496	no	-1.27195	3.73894	-6.1297	0.000341476	0.196567
FBXO32	no	1	5	6	-0.460882	-0.751853	-0.162059	-0.468736	-0.628643	7.26627	-4.26961	0.00326795	0.203981	yes	-0.875911	8.29568	-4.18568	0.00580352	0.273169	yes	-0.751004	8.07009	-5.1167	0.00141558	0.12122	yes	-0.643737	7.25872	-4.47736	0.00202755	0.226321	yes	-0.0331214	8.71708	-0.0681814	0.948067	0.999775	no	0.190682	8.54093	0.506642	0.628807	0.989881	no	-0.1346	7.51329	-0.641798	0.539835	0.99313
FN1	no	5	5	5	-0.442199	-0.470229	-0.415829	-0.44054	-0.643891	8.37686	-4.45902	0.0025703	0.18179	yes	-0.513485	8.31654	-3.22769	0.0180153	0.387273	no	-0.25331	8.44587	-1.09435	0.310364	0.700315	no	-0.873909	8.26186	-6.12833	0.000272796	0.0888016	yes	-0.139486	8.50354	-0.504539	0.633576	0.997932	no	-0.234093	8.45548	-0.948956	0.375925	0.987174	no	-0.546588	8.42552	-3.72167	0.00639418	0.627994
IGFBP7	yes	1	1	1	-1.89832	-2.23215	-2.0316	-1.43123	-2.28851	8.6252	-12.1778	3.71314e-06	0.00961844	yes	-2.28927	8.911	-10.9789	3.44054e-05	0.0819104	yes	-2.11865	8.99548	-11.8869	7.31378e-06	0.0378909	yes	-2.45599	8.54146	-13.1682	9.88321e-07	0.00256012	yes	-1.8931	9.10909	-4.41798	0.00560383	0.997932	yes	-1.7457	9.18196	-4.01516	0.00568913	0.987174	yes	-1.58465	8.97713	-8.45171	3.9316e-05	0.0740678
IL24	yes	2	2	NA	-0.731836	-1.09911	-0.808167	-0.288228	-1.41935	6.35542	-7.54491	0.000100245	0.043405	yes	-1.02201	6.51468	-5.09469	0.00224681	0.203186	yes	-0.855971	6.50311	-5.7186	0.000747141	0.0970209	no	-1.27724	6.42647	-8.44537	2.82983e-05	0.0308645	yes	-0.51002	6.77068	-2.50906	0.049831	0.997932	yes	-0.637242	6.61248	-3.93089	0.00631011	0.987174	no	-0.450893	6.83965	-3.15927	0.0142839	0.73817
ITGA10	no	5	5	5	-0.420052	-0.378885	-0.563135	-0.318136	-0.589573	7.15631	-3.71475	0.00681024	0.270968	yes	-0.426007	7.01839	-2.10548	0.079967	0.598793	no	-0.121075	6.80404	-0.620795	0.55459	0.836799	no	-0.872159	7.01502	-5.99949	0.000314848	0.0918959	yes	-0.533603	6.96459	-1.82587	0.122481	0.997932	no	-0.283642	6.72275	-1.50587	0.178152	0.987174	no	-0.529503	7.18634	-3.71295	0.00647226	0.629693
LTBP1	no	5	5	5	-0.506557	-0.6378	-0.381066	-0.500806	-0.82201	7.87307	-5.77805	0.000556489	0.0960741	yes	-0.517253	8.05632	-3.40958	0.0143725	0.357027	no	-0.574137	8.04217	-2.78505	0.0273724	0.360243	no	-0.62947	7.96934	-4.40313	0.00223919	0.238903	yes	-0.213173	8.20836	-1.03221	0.345488	0.997932	no	-0.300556	8.17896	-1.46948	0.187472	0.987174	no	-0.540743	8.0137	-3.77171	0.00596551	0.597214
LYPD1	no	5	5	2	-0.561328	-0.715579	-0.362742	-0.605662	-1.07074	6.53011	-5.54002	0.000720726	0.110634	yes	-0.57337	5.89445	-2.88827	0.0278219	0.448471	no	-0.502626	5.43641	-1.29332	0.237333	0.651366	no	-0.637248	6.74686	-3.50302	0.00795564	0.40797	yes	-0.364423	5.99892	-1.27175	0.254915	0.997932	no	-0.0865565	5.64445	-0.311404	0.765052	0.99711	no	-1.09918	6.51589	-6.85996	0.000163096	0.125179
PHGDH	yes	5	2	5	-0.685551	-0.65146	-0.768265	-0.636929	-1.08067	7.70695	-7.71441	8.64852e-05	0.0416909	yes	-0.50844	7.32172	-3.91797	0.00785259	0.292797	no	-0.36527	7.32207	-2.21505	0.0627051	0.453917	no	-0.972806	7.76089	-6.82856	0.000129589	0.0596773	yes	-0.727861	7.21201	-5.49769	0.00205621	0.931517	yes	-0.604128	7.20264	-3.41405	0.0121946	0.987174	no	-0.999556	7.74751	-6.99404	0.000143317	0.115722
PLAGL1 /// HYMAI	no	1	2	NA	-0.832709	-0.96079	-0.900132	-0.637205	-0.968629	5.5582	-5.47501	0.000774468	0.113307	yes	-0.779453	5.71772	-5.02378	0.00240954	0.203186	yes	-1.13429	5.65192	-7.9333	0.000101311	0.0582733	yes	-1.09608	5.49448	-6.86204	0.000125236	0.0596773	yes	-0.777707	5.7186	-3.67472	0.0122804	0.997932	yes	-0.826611	5.80575	-3.96894	0.00602098	0.987174	no	-0.588784	5.74813	-3.67394	0.00683414	0.636433
POSTN	yes	3	5	5	-1.47097	-2.1991	-1.42401	-0.789785	-0.685911	5.13403	-4.56924	0.00224058	0.176614	yes	-2.95579	5.46133	-3.83886	0.00860456	0.30114	no	-2.95559	5.85549	-5.23639	0.00124192	0.117908	yes	-0.692461	5.13075	-4.27593	0.00265947	0.259964	yes	-1.55082	6.16381	-1.923	0.107592	0.997932	no	-2.02876	6.31891	-3.07385	0.0192222	0.987174	no	-0.819633	5.06717	-4.92842	0.00132935	0.381588
RIMS2	yes	NA	1	1	-0.897225	-0.289627	-1.10533	-1.29672	-0.028294	5.26512	-0.083394	0.935752	0.988717	no	-0.42064	4.90228	-1.57396	0.166664	0.690964	no	-0.419945	4.88924	-2.42383	0.0461719	0.417002	no	-0.943062	4.80773	-3.36187	0.00980474	0.425268	yes	-1.22843	4.49838	-6.89817	0.000682246	0.929004	yes	-1.14449	4.52697	-6.4529	0.00043682	0.686282	yes	-1.33582	4.61136	-4.62422	0.00193556	0.434926
SALL1	yes	1	NA	1	-0.676551	-0.907869	-0.00347121	-1.11831	-0.894733	6.96105	-4.62053	0.0021032	0.171593	yes	-0.977264	7.15636	-5.94895	0.00101636	0.156969	yes	-0.851611	6.94862	-4.53553	0.00274956	0.158738	yes	-0.287793	7.26452	-2.02067	0.0777318	0.654928	no	0.107746	7.69887	0.208349	0.842504	0.999472	no	0.169633	7.45924	0.456237	0.66278	0.990928	no	-1.11399	6.85142	-7.51865	8.7955e-05	0.0981911
SORBS2	no	4	4	NA	-0.430048	-0.738028	-0.464656	-0.0874603	-0.501885	4.4688	-1.99556	0.0840157	0.605164	no	-1.06329	4.45113	-4.80641	0.00299809	0.213711	yes	-0.648906	4.41059	-4.20984	0.00407531	0.189356	yes	-0.238092	4.6007	-1.14506	0.285062	0.793833	no	-0.602994	4.68128	-2.54205	0.0477661	0.997932	yes	-0.552883	4.4586	-3.51024	0.0107546	0.987174	yes	0.299066	3.24378	1.59847	0.150503	0.97924
Average expression values (log2-transformed) from microarray mRNA differential expression analysis of three MYO5B mutants in SK-N-AS cells; MUT 1(p.L587P), MUT 2 (p.G1611S), and MUT 3 (p.R1641C) compared to wild type (WT) MYO5B. Calculations are based on measures from two trials and three time points of proliferation (SK-N-AS passages p23 and p30 for time point 48h and 72h, and one replicated SK-…
t-statistic (t), significance (P.Value, and adj.p) and fold change (FC) from the MUTvsWT group comparisons are presented per mutation and time point.
Only the top -ranked genes, i.e. present in at least 2 time points for at least 2 mutants, or at least 1 time point for 3 mutants, are listed in the table (see S1 File for details).
Explanations
selected for qPCR	Selection criteria for qPCR verification analysis: Present among the top-ranked gene list with an absolute mean log FC > 0.585 (FC>1.5).
type.mutX	Indicates which of the top-lists for mutX that includes the gene
	1	all three time points
	2	24h and 48h
	3	24h and 72h
	4	48h and 72h
	5	24h
	6	48h
	7	72h
top.mutX.Yh	On the list of top-ranked genes by significance (as described in methods) for mutX and timepoint Yh.
[truncated: 13 more columns]
